# Supplementary material for: Two new species of the genus Hydropsyche Pictet, 1834 (Trichoptera, Hydropsychidae) from the Middle East and Caucasus ecoregions
Source: Biodivers Data J. 2026 May 12;14:e191076. doi: 10.3897/BDJ.14.e191076 (PMC13187855; doi:10.3897/BDJ.14.e191076)
Supplement: Supplementary material 2 — Range of uncorrected pairwise genetic distances (p-distances) [file bdj-14-e191076-s002.xlsx]

## Sheet: Sheet1
	Species	Hydropsyche hindrajab sp.n.		Hydropsyche sciligra		Hydropsyche tigrata		Hydropsyche sp. XJ Yamadu 1	Hydropsyche contubernalis			Hydropsyche modesta
	Specimen	HI4	IRCAD008-10	HMCAD0111-169	HMCAD1211-18	IQCAD-18	12IQTRA-0061	XJDQD332-18	GRAEL7101-23	FBCAD023-10	BCAI085-26	HMKKT224-10	AILG057-10
	HI4
	IRCAD008-10	0.002
	HMCAD0111-169	0.1	0.102
	HMCAD1211-18	0.1	0.102	0.065
	IQCAD-0018	0.112	0.114	0.116	0.091
	12IQTRA-0061	0.114	0.116	0.117	0.09	0.002
	XJDQD332-18	0.108	0.108	0.116	0.1	0.096	0.094
	GRAEL7101-23	0.123	0.123	0.132	0.118	0.113	0.112	0.095
	FBCAD023-10	0.12	0.12	0.132	0.117	0.117	0.116	0.099	0.003
	BCAI085-26	0.122	0.122	0.131	0.116	0.116	0.114	0.097	0.002	0.002
	HMKKT224-10	0.129	0.129	0.122	0.102	0.099	0.097	0.1	0.118	0.12	0.119
	AILG057-10	0.128	0.128	0.122	0.102	0.099	0.097	0.1	0.121	0.123	0.122	0.005
